# Supplementary material for: Enhanced Wild-Type MET Receptor Levels in Mouse Hepatocytes Attenuates Insulin-Mediated Signaling
Source: Cells. 2022 Feb 24;11(5):793. doi: 10.3390/cells11050793 (PMC8909847; doi:10.3390/cells11050793)
Supplement: Supplementary file 1 [file cells-11-00793-s001.zip]

Archive with 1 entries (1 files):
- SUPPLEMENTARY FIGURES.pdf
